# Supplementary material for: EZH2 Inhibition Enhances PD‐L1 Protein Stability Through USP22‐Mediated Deubiquitination in Colorectal Cancer
Source: Adv Sci (Weinh). 2024 Mar 22;11(23):2308045. doi: 10.1002/advs.202308045 (PMC11187912; doi:10.1002/advs.202308045)
Supplement: Supplementary file 2 — Supporting Information [file ADVS-11-2308045-s001.xlsx]

## Sheet: Table S1
Table S1 Interactors of PDL1 in BIOGRID database
gene
MARCH8
SEPT2
ABCD3
ABCE1
ACACA
ACAT1
ACBD3
ACP1
ACTR1A
AIFM1
ALOX12B
ALYREF
ANXA2
APEX1
ARG1
ARHGDIA
ASAH1
ATM
ATP13A1
ATP2A3
ATR
AZGP1
B2M
BASP1
Bivalent ligand 137
BLMH
BRAT1
BTRC
BZW1
C1ORF68
C1QBP
CALR
CAND1
CAPN1
CAPRIN1
CASP14
CAT
CD274
CD80
CDK5RAP3
CFL1
CHP1
CIT
CKAP4
CKMT1B
CLASP2
CMTM6
COG1
COG2
COG3
COG4
COG5
COG7
COG8
COPG1
COPS5
CORO1C
CRACR2A
CSNK2A1
CSNK2A3
CSTA
CTBP1
CUL1
CUL3
CXORF57
CYB5R3
DDX50
DEK
DHCR24
DHCR7
DHRS7B
DIS3
DNM2
DNMT1
DOLK
DSC1
DSG1
DSP
ECI2
ECM1
EDF1
EEF1A2
EEF1B2
EIF1AX
EIF2S1
EIF2S2
EIF2S3
EMC1
ETF1
EXOC1
EXOC5
EXOC7
EZR
FABP5
FAF1
FAF2
FAM114A2
FAR1
FARSA
FARSB
FDFT1
FKBP3
FKBP4
FLG2
FUS
GANAB
GART
GCN1L1
GDI2
GGCT
GGH
GLUD1
GNB1
GNG12
GOT2
GSDMA
GSK3B
HADHA
HAL
HEATR1
HIP1R
HMGA1
HMGB1
HMGB2
HNRNPA2B1
HNRNPA3
HNRNPDL
HSD17B4
HSP90B1
HSPE1
HSPH1
HUWE1
IDH3B
INTS2
IPO7
ITCH
KARS
KCTD12
KIAA1524
KIF14
LBR
LDHA
LMAN1
LOR
LRBA
LRRC59
LSM14A
MAGT1
MCM7
MDH1
MDH2
MINPP1
MOGS
MSN
MTDH
MTHFD1
MTOR
NAP1L4
NCCRP1
NEDD4
NEDD4L
NELFB
NF1
NME4
NMT1
NONO
NSUN2
NUP85
NXF1
OAT
ORC4
OTUB1
PA2G4
PARK7
PARP1
PCNP
PDCD1
PDIA3
PDS5B
PEX19
PGAM1
PGD
PHB
PHB2
PI4KA
PKM
PLS3
PNPLA2
PPA1
PPIB
PPM1G
PRDX2
PRDX3
PRKCSH
PRKDC
PSMA1
PSMA3
PSMA7
PSMB5
PSMB6
PSMC4
PSMD12
PSMD6
PSMD8
PSPC1
PTMA
PTPN1
PTPN11
PYCR1
RAB11A
RAB35
RAB7A
RAD23B
RCC1
RER1
RINT1
RNF144A
RPL13A
RRM1
S100A14
S100A16
SAAL1
SEC16A
SEC23A
SEC23B
SERPINB12
SERPINB3
SFPQ
SFXN1
SGTA
SHMT2
SIAH2
SLC25A1
SLC39A11
SLC7A3
SND1
SPCS2
SPOP
SPRR2A
SRP9
SRPR
SRRT
SSBP1
SSR1
STAG1
STIP1
STMN1
SYNCRIP
SYNGR2
TBRG4
TCERG1
TECR
TELO2
TGM1
TGM3
THADA
TKT
TMCO1
TMED10
TMEM160
TMX1
TNFSF9
TNPO1
TNPO2
TNPO3
TOP1
TPM3
TPR
TPX2
TTI1
TUBA1A
TUBB8
TXNDC5
UBE3C
UBQLN4
UCHL1
UHRF1
USP22
USP5
USP7
USP8
USP9X
UTP20
VAC14
VARS2
VCL
VRK1
WDR3
WFS1
XPO4
XPO6
XPO7
XPOT
YWHAB
ZNF326

## Sheet: Table S2
Table S2: EZH2 target genes in hTFtarget database
TF	target	tissue
EZH2	RNU11	bone marrow
EZH2	U11	bone marrow
EZH2	RNU5F-1	bone marrow
EZH2	SOX6	prostate
EZH2	IGF2BP1	prostate
EZH2	RP11-501C14.5	prostate
EZH2	LINC00092	prostate
EZH2	C11orf58	prostate
EZH2	TRIM71	prostate
EZH2	SEMA5B	prostate
EZH2	ABCD1P5	prostate
EZH2	FUBP3	bone marrow
EZH2	LHX3	bone marrow,prostate
EZH2	NEUROD2	bone marrow,prostate
EZH2	AC087491.2	bone marrow
EZH2	FDXR	bone marrow
EZH2	ARHGEF7	prostate
EZH2	ARHGEF7-AS2	prostate
EZH2	ZFYVE28	prostate
EZH2	RP11-503N18.1	prostate
EZH2	JMJD8	bone marrow
EZH2	RP11-830F9.7	prostate
EZH2	RP11-830F9.6	prostate
EZH2	CBFA2T3	prostate
EZH2	TSPAN31	prostate
EZH2	AGAP2	prostate
EZH2	RNF220	prostate,bone marrow
EZH2	GFI1	prostate
EZH2	LMF1	prostate
EZH2	RP11-161M6.2	prostate
EZH2	SOX8	prostate
EZH2	GPRC5B	prostate
EZH2	PYCARD-AS1	bone marrow
EZH2	PYCARD	unclear
EZH2	ZNF423	prostate
EZH2	CTD-2595P9.4	prostate
EZH2	COX4I1	bone marrow
EZH2	MVD	bone marrow
EZH2	SNAI3-AS1	bone marrow
EZH2	ACSF3	bone marrow
EZH2	RAI2	prostate
EZH2	CITED1	prostate
EZH2	GPC4	prostate
EZH2	AC002368.4	prostate
EZH2	AFF2	prostate
EZH2	PDZD4	prostate
EZH2	CYCSP45	prostate
EZH2	SATB1	prostate
EZH2	TBC1D5	prostate
EZH2	SATB1-AS1	prostate
EZH2	ADAMTS9-AS2	prostate
EZH2	ADAMTS9	prostate
EZH2	ARHGAP31	bone marrow
EZH2	ZNF343	bone marrow
EZH2	RASSF2	prostate
EZH2	SLC24A3	prostate
EZH2	RP11-97N19.2	prostate
EZH2	DUSP15	prostate
EZH2	TTLL9	prostate
EZH2	MT1P3	unclear
EZH2	MMP24	prostate
EZH2	PPP1R16B	prostate
EZH2	LPIN3	bone marrow
EZH2	NFATC2	prostate
EZH2	CDH4	prostate
EZH2	MTG2	bone marrow
EZH2	OGFR	bone marrow
EZH2	OGFR-AS1	bone marrow
EZH2	C20orf195	bone marrow
EZH2	ZBTB46	prostate
EZH2	WNT5B	prostate
EZH2	CACNA2D4	bone marrow
EZH2	CCND2	prostate
EZH2	CCND2-AS2	prostate
EZH2	CCND2-AS1	prostate
EZH2	NELL2	prostate
EZH2	Y_RNA	unclear
EZH2	RP11-386G11.8	bone marrow
EZH2	DHH	bone marrow,prostate
EZH2	TRHDE-AS1	prostate
EZH2	TRHDE	prostate
EZH2	MSI1	prostate
EZH2	RPS27P25	prostate
EZH2	NCOR2	bone marrow
EZH2	SEMA5A	prostate
EZH2	SNHG18	prostate
EZH2	RNF180	prostate
EZH2	VCAN	prostate
EZH2	NR2F1-AS1	prostate
EZH2	NR2F1	prostate
EZH2	SNCAIP	prostate
EZH2	CTD-2544H17.2	prostate
EZH2	ADAMTS19	prostate
EZH2	ADAMTS19-AS1	prostate
EZH2	DPYSL3	prostate
EZH2	EBF1	prostate
EZH2	RP11-175K6.1	prostate
EZH2	RP11-175K6.2	prostate
EZH2	FBLL1	prostate
EZH2	FGF18	prostate
EZH2	C1QL3	prostate
EZH2	PLXDC2	prostate
EZH2	COMMD3-BMI1	prostate,bone marrow
EZH2	SPOCK2	prostate
EZH2	GBF1	bone marrow
EZH2	ADRA2A	prostate
EZH2	HMX3	bone marrow,prostate
EZH2	HMX2	prostate
EZH2	BUB3	prostate,bone marrow
EZH2	RP11-432J24.5	bone marrow
EZH2	MAN1C1	bone marrow
EZH2	KCNC4-AS1	bone marrow
EZH2	KCNC4	bone marrow
EZH2	CH17-437K3.1	prostate
EZH2	SRGAP2-AS1	prostate
EZH2	CH17-13I23.1	prostate
EZH2	RP11-763B22.7	prostate
EZH2	THBS3	bone marrow
EZH2	MTX1	bone marrow
EZH2	NAV1	prostate
EZH2	C1orf95	prostate
EZH2	KIF26B	prostate
EZH2	CLIC5	prostate
EZH2	RRAGD	prostate
EZH2	SLC35F1	prostate
EZH2	NKAIN2	prostate
EZH2	SAMD3	prostate
EZH2	TMEM200A	prostate
EZH2	ABRACL	bone marrow
EZH2	PDE10A	prostate
EZH2	RPS6KA2	prostate
EZH2	OSBPL5	bone marrow
EZH2	DCHS1	prostate
EZH2	CASC23	prostate
EZH2	TUB	prostate
EZH2	MPPED2	prostate
EZH2	RP5-1024C24.1	prostate
EZH2	TSPAN18	prostate
EZH2	GPR137	bone marrow
EZH2	BAD	bone marrow
EZH2	TEX40	unclear
EZH2	ESRRA	bone marrow
EZH2	RASGRP2	prostate
EZH2	PYGM	unclear
EZH2	GUCY1A2	prostate
EZH2	ARHGAP20	prostate
EZH2	FXYD6	prostate
EZH2	FXYD6-FXYD2	prostate
EZH2	FEZ1	bone marrow
EZH2	RP11-744N12.3	prostate
EZH2	FLI1	prostate
EZH2	SENCR	prostate
EZH2	BNC2	prostate
EZH2	TLE4	prostate
EZH2	TMOD1	prostate
EZH2	NR4A3	prostate
EZH2	SH2D3C	prostate
EZH2	FAM78A	bone marrow
EZH2	NTNG2	prostate
EZH2	TTF1	bone marrow
EZH2	SMIM20	bone marrow
EZH2	PCDH7	prostate
EZH2	SLC4A4	prostate
EZH2	NDST3	prostate
EZH2	RP11-647P12.1	prostate
EZH2	NDNF	prostate
EZH2	TRPC3	prostate
EZH2	HHIP-AS1	prostate
EZH2	HHIP	prostate
EZH2	NR3C2	prostate
EZH2	FGF17	bone marrow
EZH2	PLAT	bone marrow
EZH2	PREX2	prostate
EZH2	ZFPM2	prostate
EZH2	PLEC	bone marrow
EZH2	DGAT1	prostate,bone marrow
EZH2	RP11-703M24.5	unclear
EZH2	EMILIN2	prostate
EZH2	TMEM200C	prostate
EZH2	RP11-258B16.1	prostate
EZH2	ASXL3	prostate
EZH2	CECR2	prostate
EZH2	PHF21B	prostate
EZH2	RP4-753M9.1	prostate
EZH2	SHC2	prostate
EZH2	TMEM259	bone marrow
EZH2	AC007796.1	prostate
EZH2	TSHZ3	prostate
EZH2	LTBP4	bone marrow
EZH2	SLC22A17	prostate
EZH2	NID2	prostate
EZH2	RTN1	prostate
EZH2	DPF3	prostate
EZH2	FBLN5	prostate
EZH2	PYGO1	prostate
EZH2	IGDCC4	unclear
EZH2	C15orf59	prostate
EZH2	RP11-8P11.3	prostate
EZH2	RP11-307C19.3	prostate
EZH2	RP11-210M15.2	prostate
EZH2	ARNT2	prostate
EZH2	RGMA	prostate
EZH2	SMG6	bone marrow
EZH2	WSCD1	prostate
EZH2	WRAP53	bone marrow
EZH2	PMP22	prostate
EZH2	PPP1R1B	bone marrow
EZH2	STARD3	bone marrow
EZH2	SAMD14	bone marrow
EZH2	NOG	prostate
EZH2	SDK2	prostate
EZH2	FAM150B	prostate
EZH2	MYCN	prostate
EZH2	MYCNOS	prostate
EZH2	AC012506.4	prostate
EZH2	KLHL29	prostate
EZH2	LBH	prostate
EZH2	ATOH8	prostate
EZH2	AFF3	prostate
EZH2	AC092667.2	prostate
EZH2	SH3RF3-AS1	prostate
EZH2	SH3RF3	prostate
EZH2	GLI2	prostate
EZH2	CXCR4	prostate
EZH2	ZEB2	prostate
EZH2	ZEB2-AS1	prostate
EZH2	ZEB2_AS1_1	prostate
EZH2	ZEB2_AS1_3	prostate
EZH2	ZEB2_AS1_4	prostate
EZH2	KIF5C	prostate
EZH2	AC079790.2	prostate
EZH2	CACNB4	prostate
EZH2	PSMD14	bone marrow
EZH2	LRP2	prostate
EZH2	CIR1	bone marrow
EZH2	ZNF804A	prostate
EZH2	SLC40A1	prostate
EZH2	2023-03-04	prostate
EZH2	CREB5	prostate
EZH2	RP5-942I16.1	prostate
EZH2	AUTS2	prostate
EZH2	CACNA2D1	prostate
EZH2	DYNC1I1	bone marrow
EZH2	NYAP1	bone marrow
EZH2	NRCAM	prostate
EZH2	CTTNBP2	prostate
EZH2	IQUB	prostate
EZH2	TMEM178B	prostate
EZH2	KCNH2	prostate
EZH2	NOXO1	bone marrow
EZH2	GFER	bone marrow
EZH2	PKMYT1	bone marrow
EZH2	LA16c-380H5.6	bone marrow
EZH2	TBC1D10B	unclear
EZH2	MYLPF	unclear
EZH2	ZDHHC1	bone marrow
EZH2	ENKD1	bone marrow
EZH2	C16orf86	bone marrow
EZH2	CHTF8	bone marrow
EZH2	STXBP6	prostate
EZH2	MIR5580	prostate
EZH2	BMP4	prostate
EZH2	GALNT16	prostate
EZH2	RP11-363J20.2	prostate
EZH2	CEP170B	bone marrow
EZH2	FAM132A	unclear
EZH2	UBE2J2	bone marrow
EZH2	PTCHD2	prostate
EZH2	RNU5E-1	bone marrow
EZH2	KAZN	prostate
EZH2	ZNF593	bone marrow
EZH2	RP11-96L14.7	bone marrow
EZH2	CNKSR1	bone marrow
EZH2	SYTL1	bone marrow
EZH2	COL9A2	prostate
EZH2	HIVEP3	bone marrow
EZH2	AK4	bone marrow
EZH2	ST6GALNAC5	prostate
EZH2	SORT1	bone marrow
EZH2	IGKV1OR1-1	prostate
EZH2	RP11-325P15.2	bone marrow
EZH2	RNU1-122P	bone marrow
EZH2	PLEKHA6	bone marrow
EZH2	RP11-739N20.2	bone marrow
EZH2	VASH2	prostate
EZH2	RP5-915N17.3	bone marrow
EZH2	HIST3H2A	bone marrow
EZH2	HIST3H2BB	bone marrow
EZH2	MIR4666A	bone marrow
EZH2	HIST3H2BA	unclear
EZH2	ATP7B	bone marrow
EZH2	ALG11	bone marrow
EZH2	DACH1	prostate
EZH2	SLAIN1	prostate
EZH2	MIR3665	prostate
EZH2	FGF14-IT1	bone marrow
EZH2	FGF14-AS2	bone marrow
EZH2	ATP11A	bone marrow
EZH2	MCF2L	prostate
EZH2	RP11-120K24.3	prostate
EZH2	MCF2L-AS1	prostate
EZH2	CTD-2227E11.1	bone marrow
EZH2	MIR148A	bone marrow
EZH2	AC004540.4	prostate
EZH2	AC007568.1	prostate
EZH2	AGAP3	bone marrow
EZH2	ITFG2	bone marrow
EZH2	ZNF384	bone marrow
EZH2	ASB8	bone marrow
EZH2	MCRS1	bone marrow
EZH2	PRPF40B	bone marrow
EZH2	RP11-923I11.5	prostate
EZH2	GRASP	prostate
EZH2	NR4A1	unclear
EZH2	ARHGAP9	prostate,bone marrow
EZH2	MARS	prostate,bone marrow
EZH2	AGAP2-AS1	unclear
EZH2	CDK4	unclear
EZH2	PPM1H	prostate
EZH2	Y_RNA	prostate
EZH2	PLXNC1	prostate
EZH2	DTX1	bone marrow
EZH2	ATP6V0A2	bone marrow
EZH2	FAM101A	prostate
EZH2	CACNB2	prostate,bone marrow
EZH2	COMMD3	bone marrow
EZH2	DPCD	bone marrow
EZH2	POLL	bone marrow
EZH2	ITGA9	prostate
EZH2	ADCY5	prostate
EZH2	U2SURP	bone marrow
EZH2	NLGN1	prostate
EZH2	SERPINB9	bone marrow
EZH2	TMEM170B	prostate
EZH2	HSD17B8	bone marrow
EZH2	CUL9	bone marrow
EZH2	RNU6-754P	prostate
EZH2	RP3-525N10.2	prostate
EZH2	BAI3	prostate
EZH2	CYB5R4	bone marrow
EZH2	TMEM181	bone marrow
EZH2	RP11-794M8.1	prostate
EZH2	LDLRAD4	prostate
EZH2	CDH2	prostate
EZH2	MAPRE2	prostate
EZH2	ZNF396	bone marrow
EZH2	RP11-322E11.1	unclear
EZH2	SIGIRR	bone marrow
EZH2	ANO9	bone marrow
EZH2	PTDSS2	bone marrow
EZH2	SLC43A1	prostate
EZH2	NPAS4	bone marrow
EZH2	RP11-655M14.12	unclear
EZH2	C11orf72	bone marrow
EZH2	NDUFV1	bone marrow
EZH2	STARD10	bone marrow
EZH2	CADM1	prostate
EZH2	MADCAM1	bone marrow
EZH2	PALM	bone marrow
EZH2	PTBP1	bone marrow
EZH2	RNU6-2	bone marrow
EZH2	HMHA1	bone marrow
EZH2	PLEKHJ1	bone marrow
EZH2	SF3A2	bone marrow
EZH2	OAZ1	unclear
EZH2	LSM7	bone marrow
EZH2	NCLN	bone marrow
EZH2	PTPRS	prostate
EZH2	DUS3L	bone marrow
EZH2	CERS4	bone marrow
EZH2	ZGLP1	bone marrow
EZH2	RGL3	bone marrow
EZH2	Y_RNA	bone marrow
EZH2	LPHN1	prostate
EZH2	RN7SL231P	prostate
EZH2	F2RL3	bone marrow
EZH2	PDE4C	bone marrow
EZH2	COPE	unclear
EZH2	SDHAF1	bone marrow
EZH2	RINL	bone marrow
EZH2	CCDC8	bone marrow
EZH2	DBP	bone marrow
EZH2	NR1H2	bone marrow
EZH2	NAPSA	bone marrow
EZH2	POLD1	bone marrow
EZH2	SPIB	bone marrow
EZH2	MYADM	bone marrow
EZH2	AC008753.6	bone marrow
EZH2	RPS5	bone marrow
EZH2	TRIM28	unclear
EZH2	MIR6807	unclear
EZH2	CHMP2A	bone marrow
EZH2	UBE2M	bone marrow
EZH2	MZF1-AS1	bone marrow
EZH2	MZF1	unclear
EZH2	PCGF3	bone marrow
EZH2	BOD1L1	bone marrow
EZH2	FAM13A	bone marrow
EZH2	UNC5C	prostate
EZH2	RP11-710C12.1	prostate
EZH2	RP11-148B6.2	prostate
EZH2	RP11-9G1.3	prostate
EZH2	PCDH10	prostate
EZH2	NPM2	unclear
EZH2	PURG	bone marrow
EZH2	WRN	bone marrow
EZH2	NKAIN3	prostate
EZH2	GDAP1	bone marrow
EZH2	FAM49B	bone marrow
EZH2	MIR4664	bone marrow
EZH2	FAM83H	bone marrow
EZH2	FAM83H-AS1	bone marrow
EZH2	AP1B1	bone marrow
EZH2	MGAT3	prostate
EZH2	CHKB-CPT1B	bone marrow
EZH2	CHKB	bone marrow
EZH2	CHKB-AS1	bone marrow
EZH2	ARSA	bone marrow
EZH2	RPH3AL	bone marrow
EZH2	CLUH	bone marrow
EZH2	RP11-74E22.3	bone marrow
EZH2	GPS2	bone marrow
EZH2	PGAP3	bone marrow
EZH2	ERBB2	bone marrow
EZH2	TMEM101	bone marrow
EZH2	SCRN2	bone marrow
EZH2	RP11-6N17.2	unclear
EZH2	RP11-501C14.6	prostate
EZH2	LINC01482	prostate
EZH2	FAM20A	prostate
EZH2	TMC6	bone marrow
EZH2	AATK	prostate
EZH2	AATK-AS1	prostate
EZH2	PRTG	prostate
EZH2	IGDCC3	prostate
EZH2	CPEB1	prostate
EZH2	RP11-752G15.3	prostate
EZH2	RP11-382A20.2	unclear
EZH2	FAM174B	prostate
EZH2	NR2F2	bone marrow
EZH2	PDE4D	prostate
EZH2	RP11-65F13.3	unclear
EZH2	SEMA6A	prostate
EZH2	RPS14P8	unclear
EZH2	CTB-118N6.2	prostate
EZH2	KCTD16	bone marrow
EZH2	JAM2	prostate
EZH2	HUNK	prostate
EZH2	LINC01547	bone marrow
EZH2	FAM207A	bone marrow
EZH2	ZFP64	prostate
EZH2	COL9A3	prostate
EZH2	RTEL1	bone marrow
EZH2	RTEL1-TNFRSF6B	bone marrow
EZH2	AC079779.4	prostate
EZH2	EML6	bone marrow
EZH2	SMYD5	bone marrow
EZH2	INO80B	bone marrow
EZH2	INO80B-WBP1	bone marrow
EZH2	WBP1	bone marrow
EZH2	MOGS	bone marrow
EZH2	MRPL53	bone marrow
EZH2	CCDC142	bone marrow
EZH2	TTC31	bone marrow
EZH2	LBX2	bone marrow
EZH2	RP11-523H20.3	unclear
EZH2	LBX2-AS1	bone marrow
EZH2	PCGF1	prostate
EZH2	DQX1	bone marrow
EZH2	AUP1	bone marrow
EZH2	HTRA2	bone marrow
EZH2	UBBP3	unclear
EZH2	AC105402.2	prostate
EZH2	AC105402.3	prostate
EZH2	AC105402.4	prostate
EZH2	CNKSR2	prostate
EZH2	FAM155B	prostate
EZH2	IL11RA	bone marrow
EZH2	IGKV1OR-2	prostate
EZH2	PIP5K1B	prostate
EZH2	DAPK1	prostate
EZH2	LINC00475	bone marrow
EZH2	RP11-244N9.6	unclear
EZH2	NUP214	bone marrow
EZH2	RNU6-881P	bone marrow
EZH2	UCK1	bone marrow
EZH2	RNU6ATAC	bone marrow
EZH2	QSOX2	bone marrow
EZH2	TNFRSF19	prostate
EZH2	NRXN3	prostate
EZH2	RP4-734P14.4	bone marrow
EZH2	SPATA2	bone marrow
EZH2	DOK5	prostate
EZH2	ZNF629	bone marrow
EZH2	CDH11	prostate
EZH2	CDC45	bone marrow
EZH2	MED15	bone marrow
EZH2	PPIL2	bone marrow
EZH2	PTPRM	prostate
EZH2	C18orf8	bone marrow
EZH2	ATP5A1	bone marrow
EZH2	KDSR	bone marrow
EZH2	RP11-635N19.1	bone marrow
EZH2	NIPAL1	bone marrow
EZH2	SRP72	bone marrow
EZH2	MFSD8	bone marrow
EZH2	C4orf29	bone marrow
EZH2	CTD-2165H16.4	bone marrow
EZH2	OTULIN	bone marrow
EZH2	PRR16	prostate
EZH2	CTD-2544H17.1	unclear
EZH2	CHSY3	prostate
EZH2	CTC-575N7.1	prostate
EZH2	LINC01024	bone marrow
EZH2	PURA	bone marrow
EZH2	PDGFRB	bone marrow
EZH2	DOCK2	bone marrow
EZH2	SQSTM1	bone marrow
EZH2	ADARB1	bone marrow
EZH2	SSR4P1	bone marrow
EZH2	PDE3A	prostate
EZH2	RP11-284H19.1	prostate
EZH2	SCAF11	bone marrow
EZH2	MBD6	bone marrow
EZH2	TAOK3	bone marrow
EZH2	SETD8	bone marrow
EZH2	RP11-554F20.1	prostate
EZH2	LINC00963	bone marrow
EZH2	NACC2	bone marrow
EZH2	RP11-108M9.4	bone marrow
EZH2	MTFR1L	bone marrow
EZH2	RP1-317E23.3	bone marrow
EZH2	AK2	bone marrow
EZH2	KIAA0319L	bone marrow
EZH2	NCDN	bone marrow
EZH2	ECHDC2	bone marrow
EZH2	NFIA	bone marrow
EZH2	RPF1	bone marrow
EZH2	RP11-195M16.3	bone marrow
EZH2	RP11-315I20.1	bone marrow
EZH2	SCNM1	bone marrow
EZH2	HLX	prostate
EZH2	HLX-AS1	prostate
EZH2	LIN9	bone marrow
EZH2	FMN2	prostate
EZH2	SKIDA1	bone marrow
EZH2	ZEB1	prostate
EZH2	ZEB1-AS1	prostate
EZH2	CPEB3	bone marrow
EZH2	HIF1AN	bone marrow
EZH2	RUNX1T1	prostate
EZH2	SNTB1	prostate
EZH2	RP11-713M15.2	prostate
EZH2	FOXP1	bone marrow
EZH2	RP11-154H23.3	bone marrow
EZH2	NCBP2	bone marrow
EZH2	NCBP2-AS2	bone marrow
EZH2	PHRF1	bone marrow
EZH2	TRIM44	bone marrow
EZH2	AHNAK	bone marrow
EZH2	PLCB3	bone marrow
EZH2	LTBP3	bone marrow
EZH2	SIPA1	bone marrow
EZH2	MAP3K11	bone marrow
EZH2	ARRB1	bone marrow
EZH2	RNF26	bone marrow
EZH2	SERPINB6	bone marrow
EZH2	IFITM4P	bone marrow
EZH2	XXbac-BPG170G13.32	bone marrow
EZH2	DAAM2	prostate
EZH2	SOBP	prostate
EZH2	PHACTR2	bone marrow
EZH2	SARM1	prostate
EZH2	VTN	prostate
EZH2	CTB-96E2.10	prostate
EZH2	CTB-96E2.6	unclear
EZH2	BCAS3	bone marrow
EZH2	2023-09-09	bone marrow
EZH2	MAFG	bone marrow
EZH2	MAFG-AS1	bone marrow
EZH2	CCDC57	bone marrow
EZH2	RP13-516M14.2	bone marrow
EZH2	CADPS2	prostate
EZH2	ZNF800	bone marrow
EZH2	RP11-291H24.1	prostate
EZH2	PARP16	bone marrow
EZH2	PDE8A	bone marrow
EZH2	ANPEP	bone marrow
EZH2	MRPL4	bone marrow
EZH2	AC002398.11	bone marrow
EZH2	LIN37	bone marrow
EZH2	MIR6797	bone marrow
EZH2	PHLDB3	bone marrow
EZH2	ALLC	bone marrow
EZH2	SNORA51	bone marrow
EZH2	HPCAL1	bone marrow
EZH2	FAM228B	bone marrow
EZH2	RMDN2	bone marrow
EZH2	DOCK10	prostate
EZH2	SDC2	prostate
EZH2	EXOSC4	bone marrow
EZH2	CTD-3065J16.9	bone marrow
EZH2	GPAA1	bone marrow
EZH2	TP53	bone marrow
EZH2	RP11-199F11.2	bone marrow
EZH2	AXIN2	prostate,bone marrow
EZH2	OTUB1	bone marrow
EZH2	SNORA43	unclear
EZH2	MRPL11	bone marrow
EZH2	ACAD8	bone marrow
EZH2	P2RX6	bone marrow
EZH2	LARGE	prostate
EZH2	LL22NC03-32F9.1	prostate
EZH2	TTLL1	bone marrow
EZH2	TET1	prostate
EZH2	RNPS1	bone marrow
EZH2	KAT8	bone marrow
EZH2	RP11-388M20.2	unclear
EZH2	PRSS8	bone marrow
EZH2	CCDC77	bone marrow
EZH2	NFE2	bone marrow
EZH2	CNOT2	bone marrow
EZH2	FOXD4L4	prostate
EZH2	RP11-23J9.5	bone marrow
EZH2	RP11-23J9.4	bone marrow
EZH2	RP11-23J9.6	bone marrow
EZH2	RP11-498P14.5	bone marrow
EZH2	TMEM246	bone marrow
EZH2	REXO4	bone marrow
EZH2	SOGA3	prostate
EZH2	SOGA3	prostate
EZH2	C6orf58	prostate
EZH2	WRBP1	unclear
EZH2	SND1	bone marrow
EZH2	ZNF219	bone marrow
EZH2	TMEM253	unclear
EZH2	EXD2	bone marrow
EZH2	AURKAIP1	bone marrow
EZH2	RP5-890O3.3	bone marrow
EZH2	RP4-758J18.10	bone marrow
EZH2	VWA1	bone marrow
EZH2	CDK11B	bone marrow
EZH2	RNU1-1	bone marrow
EZH2	RP4-798A10.7	bone marrow
EZH2	RNU1-2	bone marrow
EZH2	MAP3K6	bone marrow
EZH2	PSMA5	bone marrow
EZH2	U1	bone marrow
EZH2	RNVU1-7	bone marrow
EZH2	SF3B4	bone marrow
EZH2	AC074363.1	prostate
EZH2	ARHGAP4	bone marrow
EZH2	SPPL2B	bone marrow
EZH2	CDKN2D	bone marrow
EZH2	ACP5	bone marrow
EZH2	HOOK2	bone marrow
EZH2	PRKACA	bone marrow
EZH2	CTB-55O6.10	bone marrow
EZH2	DDA1	bone marrow
EZH2	ABHD8	bone marrow
EZH2	MPV17L2	bone marrow
EZH2	GMIP	bone marrow
EZH2	PAK4	bone marrow
EZH2	VASP	bone marrow
EZH2	TULP2	bone marrow
EZH2	BRSK1	bone marrow
EZH2	MIR4754	bone marrow
EZH2	ARHGEF7-IT1	prostate
EZH2	BBC3	bone marrow
EZH2	TRPM4	bone marrow
EZH2	CPT1C	bone marrow
EZH2	ZNF521	prostate
EZH2	PXMP4	bone marrow
EZH2	ARHGAP22	prostate
EZH2	SLC20A2	bone marrow
EZH2	RNU2-1	bone marrow
EZH2	HMGB1	bone marrow
EZH2	EIF3H	bone marrow
EZH2	EIF2B2	bone marrow
EZH2	KDM5A	bone marrow
EZH2	RP4-816N1.6	bone marrow
EZH2	ING4	bone marrow
EZH2	RP4-761J14.8	bone marrow
EZH2	CSAD	bone marrow
EZH2	ZNF740	bone marrow
EZH2	RP11-611E13.2	bone marrow
EZH2	CCDC53	bone marrow
EZH2	RP11-554E23.4	bone marrow
EZH2	C12orf76	bone marrow
EZH2	POLRMT	bone marrow
EZH2	JUNB	bone marrow
EZH2	CTC-250I14.6	bone marrow
EZH2	TOMM40	bone marrow
EZH2	CTB-129P6.4	bone marrow
EZH2	AC007191.4	bone marrow
EZH2	IRF3	bone marrow
EZH2	BCL2L12	bone marrow
EZH2	CTB-191K22.6	unclear
EZH2	MTOR	bone marrow
EZH2	RNU5E-4P	bone marrow
EZH2	BCL10	bone marrow
EZH2	RP11-131L23.1	bone marrow
EZH2	KLHL20	bone marrow
EZH2	UBE2T	bone marrow
EZH2	GALNT2	bone marrow
EZH2	RNU6-218P	unclear
EZH2	EIF2AK1	bone marrow
EZH2	DNAJC2	bone marrow
EZH2	PSMC2	bone marrow
EZH2	TSSC1	bone marrow
EZH2	TRAPPC12	bone marrow
EZH2	BRE	bone marrow
EZH2	RBKS	bone marrow
EZH2	RP11-87H9.2	bone marrow
EZH2	GPR107	bone marrow
EZH2	HUWE1	bone marrow
EZH2	RP11-73K9.2	bone marrow
EZH2	AP1AR	bone marrow
EZH2	C4orf3	bone marrow
EZH2	CORO1A	bone marrow
EZH2	MON1B	bone marrow
EZH2	RP5-1142A6.8	bone marrow
EZH2	ANAPC15	bone marrow
EZH2	GPR56	bone marrow
EZH2	GOLGB1	bone marrow
EZH2	RPN1	bone marrow
EZH2	CASP9	bone marrow
EZH2	MIER1	bone marrow
EZH2	HSP90B1	bone marrow
EZH2	GNN	bone marrow
EZH2	DHX57	bone marrow
EZH2	MORN2	bone marrow
EZH2	STK11IP	bone marrow
EZH2	ATAT1	bone marrow
EZH2	ZNF76	bone marrow
EZH2	RPP38	bone marrow
EZH2	C10orf111	bone marrow
EZH2	CASC2	bone marrow
EZH2	RAB11FIP2	bone marrow
EZH2	PACRGL	bone marrow
EZH2	ZSWIM1	bone marrow
EZH2	C7orf50	bone marrow
EZH2	SPAG8	bone marrow
EZH2	HINT2	bone marrow
EZH2	TBCEL	bone marrow
EZH2	CCDC130	bone marrow
EZH2	CTD-2619J13.23	bone marrow
EZH2	ZNF446	bone marrow
EZH2	CSNK1G1	bone marrow
EZH2	DPP8	bone marrow
EZH2	EFTUD1	bone marrow
EZH2	FAM154B	bone marrow
EZH2	STOML2	bone marrow
EZH2	RAB30	bone marrow
EZH2	RAB30-AS1	bone marrow
EZH2	EFCAB6	bone marrow
EZH2	MTTP	bone marrow
EZH2	RP5-902P8.10	bone marrow
EZH2	CCNL2	bone marrow
EZH2	RP4-758J18.2	unclear
EZH2	RN7SL657P	bone marrow
EZH2	MRPL20	bone marrow
EZH2	RP4-758J18.13	bone marrow
EZH2	TP73-AS1	bone marrow
EZH2	LRRC47	bone marrow
EZH2	SRSF4	bone marrow
EZH2	SMIM12	bone marrow
EZH2	FOXJ3	bone marrow
EZH2	PPIH	bone marrow
EZH2	DPH2	bone marrow
EZH2	RNU5D-1	bone marrow
EZH2	CMPK1	bone marrow
EZH2	LPHN2	prostate
EZH2	RNVU1-19	bone marrow
EZH2	SHC1	bone marrow
EZH2	RIT1	bone marrow
EZH2	TMCO1	bone marrow
EZH2	IVNS1ABP	bone marrow
EZH2	GS1-279B7.2	bone marrow
EZH2	PPP1R12B	bone marrow
EZH2	RPS6KC1	bone marrow
EZH2	GGPS1	bone marrow
EZH2	ARID4B	bone marrow
EZH2	TSTD2	bone marrow
EZH2	NCBP1	bone marrow
EZH2	ZBTB34	bone marrow
EZH2	STT3B	bone marrow
EZH2	LRRFIP2	bone marrow
EZH2	RP11-708J19.1	bone marrow
EZH2	PTPN23	bone marrow
EZH2	SCAP	bone marrow
EZH2	SPCS1	bone marrow
EZH2	GLT8D1	bone marrow
EZH2	C3orf38	bone marrow
EZH2	CGGBP1	bone marrow
EZH2	RUVBL1	bone marrow
EZH2	RP11-91G21.1	bone marrow
EZH2	CCNL1	bone marrow
EZH2	RP11-360P21.2	bone marrow
EZH2	PIK3CA	bone marrow
EZH2	PARL	bone marrow
EZH2	RPSAP31	bone marrow
EZH2	MIR4448	bone marrow
EZH2	WDR37	bone marrow
EZH2	MRPS16	bone marrow
EZH2	RP11-152N13.5	bone marrow
EZH2	2023-03-05	bone marrow
EZH2	RPL27A	bone marrow
EZH2	TMEM9B	bone marrow
EZH2	TMEM9B-AS1	bone marrow
EZH2	GANAB	bone marrow
EZH2	TAF6L	bone marrow
EZH2	WDR74	bone marrow
EZH2	RNU2-2P	bone marrow
EZH2	VPS51	bone marrow
EZH2	AP003068.9	bone marrow
EZH2	TM7SF2	unclear
EZH2	AP003068.12	bone marrow
EZH2	ZNHIT2	bone marrow
EZH2	RP11-399J13.2	bone marrow
EZH2	FAU	unclear
EZH2	MRPL49	bone marrow
EZH2	NEAT1	bone marrow
EZH2	NEAT1_1	bone marrow
EZH2	NEAT1_2	bone marrow
EZH2	NEAT1_3	bone marrow
EZH2	MIR4690	unclear
EZH2	TMEM135	bone marrow
EZH2	SNX19	bone marrow
EZH2	JAM3	prostate
EZH2	METTL9	bone marrow
EZH2	RP11-266L9.8	bone marrow
EZH2	SRCAP	bone marrow
EZH2	RP11-146F11.1	bone marrow
EZH2	SPG7	bone marrow
EZH2	INTS1	bone marrow
EZH2	ZDHHC4	bone marrow
EZH2	GUSB	bone marrow
EZH2	WBSCR16	bone marrow
EZH2	TMEM120A	bone marrow
EZH2	KRIT1	bone marrow
EZH2	ANKIB1	bone marrow
EZH2	PDAP1	bone marrow
EZH2	BUD31	bone marrow
EZH2	PMPCB	bone marrow
EZH2	AC073934.6	bone marrow
EZH2	C7orf49	bone marrow
EZH2	C7orf73	bone marrow
EZH2	C7orf55-LUC7L2	bone marrow
EZH2	RP13-270P17.1	bone marrow
EZH2	MYL12B	bone marrow
EZH2	MBD1	bone marrow
EZH2	CXXC1	unclear
EZH2	DHX33	bone marrow
EZH2	CTC-524C5.5	bone marrow
EZH2	TOM1L2	bone marrow
EZH2	LRRC48	bone marrow
EZH2	SYNRG	bone marrow
EZH2	RP11-697E22.1	bone marrow
EZH2	RP11-6N17.4	bone marrow
EZH2	SP2	bone marrow
EZH2	SRSF2	bone marrow
EZH2	MFSD11	bone marrow
EZH2	TBCD	bone marrow
EZH2	SBNO2	bone marrow
EZH2	STK11	bone marrow
EZH2	NDUFS7	bone marrow
EZH2	SCAMP4	bone marrow
EZH2	ADAT3	bone marrow
EZH2	DPP9	bone marrow
EZH2	AC005523.3	bone marrow
EZH2	FEM1A	bone marrow
EZH2	GPR108	bone marrow
EZH2	TRIP10	bone marrow
EZH2	CTB-133G6.2	bone marrow
EZH2	ARHGEF18	bone marrow
EZH2	ECSIT	bone marrow
EZH2	MED26	bone marrow
EZH2	CTD-3222D19.2	bone marrow
EZH2	SUPT5H	bone marrow
EZH2	MIR6719	bone marrow
EZH2	DYRK1B	bone marrow
EZH2	INTS10	bone marrow
EZH2	YTHDF3-AS1	bone marrow
EZH2	YTHDF3	bone marrow
EZH2	CTD-2320G14.2	bone marrow
EZH2	MRPS28	bone marrow
EZH2	TAF2	bone marrow
EZH2	ZHX1	bone marrow
EZH2	ZHX1-C8orf76	bone marrow
EZH2	SHARPIN	bone marrow
EZH2	MAF1	bone marrow
EZH2	KIAA1875	bone marrow
EZH2	NAA20	bone marrow
EZH2	ASXL1	bone marrow
EZH2	NFS1	bone marrow
EZH2	ROMO1	bone marrow
EZH2	CNBD2	bone marrow
EZH2	SCAND1	bone marrow
EZH2	GMEB2	bone marrow
EZH2	CTD-3184A7.4	bone marrow
EZH2	TNFRSF6B	unclear
EZH2	ARFRP1	bone marrow
EZH2	SAMD10	bone marrow
EZH2	PRPF6	bone marrow
EZH2	RP1-223E5.4	bone marrow
EZH2	NOL7	bone marrow
EZH2	RP1-265C24.8	bone marrow
EZH2	ZSCAN16-AS1	bone marrow
EZH2	GNL1	bone marrow
EZH2	PRR3	bone marrow
EZH2	APOM	unclear
EZH2	C6orf47-AS1	unclear
EZH2	C6orf47	bone marrow
EZH2	Y_RNA	unclear
EZH2	GPANK1	bone marrow
EZH2	CSNK2B	bone marrow
EZH2	CSNK2B-LY6G5B-1181	bone marrow
EZH2	LY6G5B	bone marrow
EZH2	VARS	bone marrow
EZH2	HLA-DMA	bone marrow
EZH2	BRD2	bone marrow
EZH2	RPS18	bone marrow
EZH2	B3GALT4	bone marrow
EZH2	WDR46	bone marrow
EZH2	RGL2	bone marrow
EZH2	ZNF451	bone marrow
EZH2	KATNA1	bone marrow
EZH2	WTAP	bone marrow
EZH2	SOD2	bone marrow
EZH2	TCP1	bone marrow
EZH2	MRPL18	bone marrow
EZH2	PSMB1	bone marrow
EZH2	TBP	bone marrow
EZH2	ANKRD10	bone marrow
EZH2	RP11-365P13.5	bone marrow
EZH2	C12orf57	bone marrow
EZH2	RNU7-1	bone marrow
EZH2	RNU7-1	bone marrow
EZH2	PTPN6	bone marrow
EZH2	RP11-967K21.1	bone marrow
EZH2	CCDC91	bone marrow
EZH2	PFKM	bone marrow
EZH2	SENP1	bone marrow
EZH2	SLC11A2	bone marrow
EZH2	SUOX	bone marrow
EZH2	PA2G4	unclear
EZH2	RP11-603J24.17	bone marrow
EZH2	RPL41	bone marrow
EZH2	ZC3H10	bone marrow
EZH2	ESYT1	bone marrow
EZH2	RP11-603J24.6	unclear
EZH2	MYL6B	bone marrow
EZH2	MYL6	bone marrow
EZH2	RP11-603J24.14	bone marrow
EZH2	CS	bone marrow
EZH2	RP11-977G19.11	bone marrow
EZH2	MIR618	prostate
EZH2	ACSS3	prostate
EZH2	LIN7A	prostate
EZH2	RP11-131L12.2	bone marrow
EZH2	SUDS3	bone marrow
EZH2	GCN1L1	bone marrow
EZH2	LINC00205	bone marrow
EZH2	DIP2A	bone marrow
EZH2	BRD9	bone marrow
EZH2	TRIP13	bone marrow
EZH2	RPL37	bone marrow
EZH2	CTD-2376I4.1	bone marrow
EZH2	CTD-2376I4.2	bone marrow
EZH2	FCHO2	bone marrow
EZH2	CTC-428G20.6	bone marrow
EZH2	PGGT1B	bone marrow
EZH2	COMMD10	bone marrow
EZH2	CTD-2287O16.5	bone marrow
EZH2	PHAX	bone marrow
EZH2	CDKL3	bone marrow
EZH2	MATR3	bone marrow
EZH2	CTC-329D1.2	bone marrow
EZH2	ANKHD1	bone marrow
EZH2	ANKHD1-EIF4EBP3	bone marrow
EZH2	MAT2B	bone marrow
EZH2	ATP5I	bone marrow
EZH2	MYL5	bone marrow
EZH2	TMEM129	bone marrow
EZH2	TACC3	bone marrow
EZH2	STX18	bone marrow
EZH2	STX18-AS1	bone marrow
EZH2	G3BP2	bone marrow
EZH2	AF146191.4	bone marrow
EZH2	FRG1	bone marrow
EZH2	PI4KA	bone marrow
EZH2	SNAP29	bone marrow
EZH2	TOP3B	bone marrow
EZH2	PATZ1	bone marrow
EZH2	LINC01521	bone marrow
EZH2	MIEF1	bone marrow
EZH2	RP3-388M5.9	bone marrow
EZH2	EIF2B4	bone marrow
EZH2	SNX17	unclear
EZH2	ZNF513	bone marrow
EZH2	PCBP1-AS1	bone marrow
EZH2	PCBP1	bone marrow
EZH2	TPRKB	bone marrow
EZH2	SUCLG1	bone marrow
EZH2	TMEM127	bone marrow
EZH2	CIAO1	bone marrow
EZH2	LINC00116	bone marrow
EZH2	RP11-204L24.2	bone marrow
EZH2	CLASP1	bone marrow
EZH2	RNU4ATAC	bone marrow
EZH2	NMI	bone marrow
EZH2	PRPF40A	bone marrow
EZH2	ARL6IP6	bone marrow
EZH2	CCDC148	bone marrow
EZH2	PKP4	bone marrow
EZH2	TRIP12	bone marrow
EZH2	FBXO36	bone marrow
EZH2	DIS3L2	bone marrow
EZH2	NEDD8	bone marrow
EZH2	COQ6	bone marrow
EZH2	FAM161B	bone marrow
EZH2	DUT	bone marrow
EZH2	RP11-154J22.1	bone marrow
EZH2	FAM214A	bone marrow
EZH2	HERC1	bone marrow
EZH2	CLK3	bone marrow
EZH2	CTD-3154N5.1	bone marrow
EZH2	TM2D3	bone marrow
EZH2	FAXDC2	bone marrow
EZH2	DERL1	bone marrow
EZH2	SEC11A	bone marrow
EZH2	NDUFB7	bone marrow
EZH2	ZNF529-AS1	bone marrow
EZH2	ZNF529	bone marrow
EZH2	SULT2B1	bone marrow
EZH2	PCBP2	bone marrow
EZH2	CAPS2	bone marrow
EZH2	ZBTB17	bone marrow
EZH2	UBR4	bone marrow
EZH2	RP1-43E13.2	bone marrow
EZH2	RPS3A	bone marrow
EZH2	FKBP7	bone marrow
EZH2	PLEKHA3	bone marrow
EZH2	CASP8	bone marrow
EZH2	RRS1-AS1	bone marrow
EZH2	RRS1	bone marrow
EZH2	ADHFE1	bone marrow
EZH2	ZNF3	bone marrow
EZH2	WEE2-AS1	bone marrow
EZH2	SSBP1	bone marrow
EZH2	ZNF767P	bone marrow
EZH2	SLC25A6	bone marrow
EZH2	EIF1	bone marrow
EZH2	DHX8	bone marrow
EZH2	RPL27	bone marrow
EZH2	RPL29	bone marrow
EZH2	RPL3	bone marrow
EZH2	SNORD43	bone marrow
EZH2	RPS14	bone marrow
EZH2	AC005523.2	unclear
EZH2	CTC-425F1.4	bone marrow
EZH2	RAD23A	bone marrow
EZH2	SNORD54	bone marrow
EZH2	RPS20	bone marrow
EZH2	CTA-397H3.3	bone marrow
EZH2	DGCR8	bone marrow
EZH2	TRMT2A	bone marrow
EZH2	MIR6816	bone marrow
EZH2	RANBP1	bone marrow
EZH2	RAB11A	bone marrow
EZH2	WDR34	bone marrow
EZH2	TIPRL	bone marrow
EZH2	LARP4	bone marrow
EZH2	USPL1	bone marrow

## Sheet: Table S3
Table S3: EZH2 Repression Signature
Gene
SCAMP4
BBC3
CASP8
ATP11A
ALG11
MAF1
PSMC2
PRSS8
EIF1
NMI
SNAP29
PGGT1B
MAT2B
TOM1L2
LMF1
TMC6
YTHDF3
MIER1
ZNF800
GANAB
PIK3CA
CEP170B
RAD23A
DERL1
GGPS1
SMIM20
FCHO2
SLC20A2
JUNB
TMEM181
TMEM200A
VASP
NCBP2
ZDHHC4
SCAP
NCDN
CGGBP1
GBF1
ESYT1
TBC1D5
NR4A1
STX18
GPR108
TAOK3
RPS6KC1
TAF2
MARS
CSNK1G1
ZEB1
TRIP12
TSPAN18
SRP72
GALNT2
BCL10
KIAA0319L
STT3B
ANKIB1
HSP90B1
RPN1
TSPAN31
TMEM127
C7orf50
HLA-DMA
OSBPL5
MON1B
HPCAL1
GPR107
MAFG
KLHL29
GOLGB1
PDE4D
BRD2
CADPS2
NR4A3
PLEC
